# Supplementary material for: Pressure-Induced Phase Transitions and Electronic Structure Evolution of Ba4Au
Source: Materials (Basel). 2025 Aug 8;18(16):3728. doi: 10.3390/ma18163728 (PMC12387718; doi:10.3390/ma18163728)
Supplement: Supplementary file 1 [file materials-18-03728-s001.zip]

Archive with 1 entries (1 files):
- materials-3762782-supplementary.pdf
